# Supplementary material for: Single-Ion Magnetism of the [DyIII(hfac)4]− Anions in the Crystalline Semiconductor {TSeT1.5}●+[DyIII(hfac)4]− Containing Weakly Dimerized Stacks of Tetraselenatetracene
Source: Int J Mol Sci. 2024 Jul 24;25(15):8068. doi: 10.3390/ijms25158068 (PMC11311655; doi:10.3390/ijms25158068)
Supplement: Supplementary file 1 [file ijms-25-08068-s001.zip]

Archive with 1 entries (1 files):
- ijms-3092624-supplementary.pdf
